# Supplementary material for: Localized, non-random differences in chromatin accessibility between homologous metaphase chromosomes
Source: Mol Cytogenet. 2014 Nov 19;7:70. doi: 10.1186/s13039-014-0070-y (PMC4269072; doi:10.1186/s13039-014-0070-y)
Supplement: Additional file 5: Table S1 — DA probe intervals with chromosome location (column 1), genomic coordinates (columns 2 and 3) and fractional GC content (column 4). GC content was calculated for an interval by obtaining the genomic sequence in FASTA format using the Galaxy Metaserver (url: https://usegalaxy.org/) and then inputting the sequence into Galaxy EMBOSS tool (‘geecee’) to calculate GC percentage. Average GC content for the 34 genomic regions with DA was 47.3% with a low standard deviation (μ = 0.473, σ = 0.08). ‘*’ indicates probes hybridized on cells with distinguishable chromosome homologs in this study to examine random vs nonrandom features of chromatin accessibility. Refer to Table 1 for specific genic regions within each interval. [file 13039_2014_70_MOESM5_ESM.xlsx]

## Sheet: Additional file 5 Table S1
Chromosome (chr)	Start genomic coordinate [GrCh37]	End genomic coordinate [GrCh37]	% GC
chr1	240965538	240967390	0.34
chr1	240988582	240990678	0.41 *
chr5	1421588	1425427	0.62
chr5	9355970	9358454	0.42
chr5	9371425	9374496	0.42
chr8	116658428	116661455	0.38
chr8	116661938	116665132	0.39
chr9	140952206	140954439	0.56 *
chr9	140969092	140971796	0.54
chr11	133180187	133182699	0.41*
chr13	100626271	100630715	0.47
chr13	100643221	100648153	0.42
chr15	22690247	22693115	0.49
chr15	22853681	22855541	0.38
chr15	25016909	25018586	0.44
chr15	25052358	25054037	0.36
chr15	25068481	25070727	0.38 *
chr15	27117096	27119866	0.40 *
chr15	28509526	28511337	0.48 *
chr15	102388168	102389774	0.39
chr17	905599	910582	0.58
chr17	15150757	15153084	0.46 *
chr17	15174803	15176657	0.48
chr17	15868752	15870532	0.52 *
chr17	18153505	18154823	0.59
chr17	37861465	37863632	0.59
chr17	38512106	38514271	0.62
chr22	51175125	51178674	0.54 *
chrX	592626	595515	0.57
chrX	597816	600430	0.51
chrX	602538	605057	0.65
chrX	8505855	8509075	0.38
chrX	9613498	9617784	0.42
chrX	9685383	9689409	0.48
